# Supplementary material for: Characterization of pathogenesis of and immune response to Burkholderia pseudomallei K96243 using both inhalational and intraperitoneal infection models in BALB/c and C57BL/6 mice
Source: PLoS One. 2017 Feb 24;12(2):e0172627. doi: 10.1371/journal.pone.0172627 (PMC5325312; doi:10.1371/journal.pone.0172627)
Supplement: S1 Table — (XLSX) [file pone.0172627.s006.xlsx]

## Sheet: IP
Table S1. Temperature and Weights of IP exposed mice
IP - C57BL/6	DAY	AVG WT	ST DEV	# OF MICE	AVG TEMP	ST DEV	# OF MICE	IP -BALB/C	DAY	AVG WT	ST DEV	# OF MICE	AVG TEMP	ST DEV	# OF MICE
	0	19.3486	1.15356	49	38.0959	0.568609	49		0	18.4145	0.621088	49	38.0367	0.710544	49
	1	17.6108	1.03822	48	38.4327	0.491337	49		1	17.3024	0.618788	49	38.5388	0.505312	49
	2	18.3533	1.11203	49	37.6469	0.549281	49		2	17.5367	0.632746	48	37.4327	0.580369	49
	3	19.1943	1.1198	49	37.2837	0.663748	49		3	18.1596	0.728326	49	37.6122	0.825538	49
	4	19.9922	1.2261	49	37.4122	0.675041	49		4	18.6953	0.720478	49	37.2122	0.571049	49
	5	19.3994	1.10645	48	37.8229	0.68889	48		5	18.4555	0.783196	49	37.8939	0.617255	49
	6	19.2873	1.21538	48	37.4063	0.695397	48		6	18.3959	0.890016	49	37.5592	0.713827	49
	7	19.1242	1.27553	48	37.3604	0.688427	48		7	18.1076	0.902507	49	37.9531	0.581701	49
	8	19.5702	1.64107	47	38.1149	1.49942	47		8	18.1558	0.941969	48	38.1458	0.494634	48
	9	19.6276	1.49462	46	37.1935	0.624109	46		9	17.7879	1.09781	48	37.7542	0.584538	48
	10	19.7567	1.5634	45	37.7565	0.558829	46		10	18.1085	1.32314	48	37.8729	0.561434	48
	11	19.3544	1.62167	45	37.3622	1.21717	45		11	17.7144	1.43841	48	37.6708	0.763519	48
	12	19.114	1.82684	45	37.2222	0.892364	45		12	17.5808	1.53014	48	37.5604	0.707931	48
	13	19.4264	1.60517	44	37.3773	0.707062	44		13	17.6269	1.68532	48	37.4	0.755406	48
	14	19.3512	1.73259	41	37.0732	0.607875	41		14	17.3917	1.6977	48	37.4896	0.637562	48
	15	19.8095	1.20944	44	37.3025	0.688174	40		15	17.5625	1.76754	48	37.5729	0.643375	48
	16	20.4731	1.38563	36	37.0611	0.710846	36		16	18.3057	1.8598	40	37.315	0.674271	40
	17	20.1769	1.50263	35	37.8971	0.474952	35		17	18.1013	1.83172	39	37.7513	0.645581	39
	18	20.2489	1.49332	35	37.3171	0.553325	35		18	18.3547	1.94978	38	37.5289	0.68612	38
	19	19.9729	1.54097	35	37.1057	0.834528	35		19	18.0785	2.022	39	37.2179	0.63655	39
	20	20.1257	1.20242	30	37.5733	0.405933	30		20	18.247	2.07868	37	37.6676	0.874342	37
	21	20.537	1.3542	30	37.3367	0.649925	30		21	18.3128	2.02223	36	37.4444	0.61896	36
	22	20.9941	1.74755	31	37.169	0.599466	29		22	18.1051	2.28362	35	37.2778	0.70188	36
	23	21.1062	1.47729	26	37.0654	0.541806	26		23	18.7088	2.30839	26	37.9296	0.635377	27
	24	20.7727	1.39004	26	37.5923	0.663881	26		24	18.4497	2.39024	29	37.3759	0.672233	29
	25	20.7827	1.61177	26	37.0692	0.549741	26		25	18.7121	2.58228	29	37.2621	1.00229	29
	26	20.9819	1.39521	26	36.4654	0.592582	26		26	18.7267	2.68442	27	36.8259	0.612431	27
	27	21.0304	1.58219	25	36.944	0.597272	25		27	19.0721	2.59174	24	36.8417	0.816097	24
	28	20.9276	1.54465	25	36.9083	0.528259	24		28	19.2259	1.779	22	36.6591	0.606833	22
	29	21.3939	1.54603	18	38.2125	0.342296	16		29	19.3269	1.53033	13	38.0846	0.763595	13
	30	21.6533	1.66426	18	37.1125	0.557225	16		30	19.7538	1.9345	13	36.6385	0.49923	13
	31	22.0278	2.19926	18	37.375	0.582523	16		31	20.965	2.48047	12	36.9333	0.51757	12
	32	22.0978	1.63417	18	37.025	0.673795	16		32	20.7083	1.50067	12	37.2083	0.514266	12
	33	23.2094	2.56078	18	37.2187	0.563582	16		33	20.4575	1.96288	12	37.1417	0.702539	12
	34	21.7333	1.83244	18	36.9437	0.77457	16		34	20.022	1.52484	10	37.1	0.69282	10
	35	21.54	1.78514	18	37.1188	0.660524	16		35	19.9142	1.53132	12	36.725	0.527645	12
	36	22.4683	1.81379	18	37.3133	0.602218	15		36	20.5008	1.72073	12	37.375	0.517204	12
	37	22.7822	1.86869	18	37.3	0.590399	15		37	20.6667	1.8382	12	37.2667	0.578923	12
	38	23.0411	1.93788	18	37.1286	0.67531	14		38	20.815	1.71623	12	36.9417	0.548483	12
	39	22.3067	1.83273	18	37.35	0.581444	14		39	20.7925	1.87081	12	36.8167	0.525415	12
	40	22.185	1.8719	18	37	0.648074	14		40	20.3617	1.92061	12	36.75	0.450252	12
	41	22.8933	1.77184	18	37.5429	0.456937	14		41	21.2391	1.62179	11	37.5091	0.500908	11
	42	23.2506	1.73919	18	36.9786	0.475845	14		42	21.3891	1.60412	11	36.8545	0.637752	11
	43	22.9483	1.69631	18	36.85	0.740842	14		43	21.5082	1.7292	11	36.9455	0.480341	11
	44	23.1606	1.66508	18	36.8643	0.528579	14		44	22.0691	2.10204	11	36.9727	0.547889	11
	45	23.4067	1.6008	18	36.9786	0.820111	14		45	21.6927	1.74265	11	36.9727	0.449646	11
	46	23.2694	1.77658	16	36.8929	0.495308	14		46	22.0827	1.89119	11	36.8273	0.498179	11
	47	23.3875	1.74677	16	36.7857	0.515688	14		47	21.9709	1.9723	11	37.0636	0.550041	11
	48	23.0919	1.72397	16	36.6143	0.572252	14		48	21.6955	2.02378	11	36.5545	0.46554	11
	49	24.0319	1.8133	16	38.3143	0.323103	14		49	22.0155	2.27145	11	37.3727	3.72856	11
	50	23.6131	1.70372	16	37.0429	0.781236	14		50	22.392	1.36926	10	37.49	0.502107	10
	51	23.2619	1.79067	16	36.95	0.647777	14		51	22.828	1.73357	10	37.09	0.462961	10
	52	23.6656	1.80865	16	36.7214	0.616664	14		52	23.201	1.5625	10	36.99	0.470106	10
	53	23.505	1.47326	16	36.9786	0.504104	14		53	22.394	1.1925	10	36.95	0.462481	10
	54	22.8087	1.67863	15	35.4071	4.69213	14		54	22.366	1.32247	10	36.71	0.493176	10
	55	22.9931	1.73334	16	36.4692	0.711084	13		55	22.223	1.36642	10	36.36	0.525357	10
	56	23.0362	1.71144	16	36.6231	0.702559	13		56	22.073	1.26298	10	36.37	0.454728	10
	57	23.0625	1.76012	16	37.1	0.774597	13		57	22.128	1.18894	10	36.77	0.39172	10
	58	23.6894	1.9744	16	36.9769	0.787564	13		58	23.048	1.15654	10	37.21	0.504315	10
