# Supplementary material for: Characterization of pathogenesis of and immune response to Burkholderia pseudomallei K96243 using both inhalational and intraperitoneal infection models in BALB/c and C57BL/6 mice
Source: PLoS One. 2017 Feb 24;12(2):e0172627. doi: 10.1371/journal.pone.0172627 (PMC5325312; doi:10.1371/journal.pone.0172627)
Supplement: S2 Table — (XLSX) [file pone.0172627.s007.xlsx]

## Sheet: Sheet1
	Table S2. Cellular changes in spleen composition in BALB/c and C57BL/6 mice after IP challenge with B. pseudomalleiK96243.
				% Cell Typea
				Days Post-infection
	Mouse Strain	Cell Type	Normal Naïve Miceb	0c,d	2	4	7	15	22	28	59
	A. BALB/c.
		CD4+ T Cells	23.51 ( 1.027 )	22.00 ( 1.306 )	21.63 ( 1.021 )	18.35 ( 1.042 )	26.90 ( 1.077 )	12.09 ( 1.243 )	17.23 ( 1.286 )	21.64 ( 1.312 )	23.77 ( 1.055 )
		CD8+ T Cells	9.96 ( 1.040 )	9.24 ( 1.345 )	13.06 ( 1.034 ) §	10.70 ( 1.067 )	15.25 ( 1.068 ) §	7.16 ( 1.272 )	10.87 ( 1.244 )	8.66 ( 1.368 )	12.97 ( 1.100 ) †
		B Cells	50.73 ( 1.041 )	49.97 ( 1.016 )	57.56 ( 1.027 ) †	49.69 ( 1.037 )	40.60 ( 1.022 )	29.26 ( 1.214 )	21.62 ( 1.294 )	48.21 ( 1.013 )	54.55 ( 1.032 )
		Monocyte/Macrophages	4.38 ( 1.110 )	6.37 ( 1.451 )	4.19 ( 1.057 )	13.23 ( 1.114 ) §	12.94 ( 1.195 ) §	31.86 ( 1.433 ) §	24.89 ( 1.737 ) ¶	6.07 ( 1.455 )	49.91 ( 1.052 ) §
		NK Cells	4.29 ( 1.118 )	11.56 ( 1.234 ) §	6.75 ( 1.091 ) ¶	21.32 ( 1.080 ) §	18.77 ( 1.104 ) §	29.53 ( 1.340 ) §	24.09 ( 1.341 ) §	8.61 ( 1.251 ) ¶	12.60 ( 1.133 ) §
		Granulocytes	0.89 ( 1.186 )	1.89 ( 1.837 )	2.96 ( 1.071 ) §	3.72 ( 1.353 ) §	5.88 ( 1.309 ) §	31.22 ( 1.357 ) §	19.44 ( 1.967 ) §	0.97 ( 2.112 )	6.37 ( 1.098 ) §
	B. C57BL/6.			0	2	4	7	15	22	28	59
		CD4+ T Cells	16.11 ( 1.041 )	19.23 ( 1.160 )	12.62 ( 1.054 )	16.33 ( 1.025 )	23.49 ( 1.082 ) §	16.93 ( 1.104 )	15.38 ( 1.181 )	18.91 ( 1.164 )	16.89 ( 1.052 )
		CD8+ T Cells	10.80 ( 1.034 )	14.16 ( 1.093 ) ¶	10.08 ( 1.040 )	10.75 ( 1.050 )	16.22 ( 1.103 ) §	11.74 ( 1.238 )	13.70 ( 1.195 )	13.73 ( 1.086 ) ¶	11.83 ( 1.027 ) †
		B Cells	65.12 ( 1.008 )	50.89 ( 1.116 )	67.59 ( 1.011 ) ¶	52.18 ( 1.064 )	48.46 ( 1.035 )	41.96 ( 1.077 )	36.88 ( 1.170 )	48.91 ( 1.125 )	59.17 ( 1.025 )
		Monocyte/Macrophages	2.75 ( 1.126 )	4.37 ( 1.493 )	3.47 ( 1.085 )	14.07 ( 1.298 ) §	8.05 ( 1.222 ) §	20.35 ( 1.338 ) §	25.93 ( 1.281 ) §	3.72 ( 1.552 )	47.19 ( 1.078 ) §
		NK Cells	2.30 ( 1.107 )	8.79 ( 1.257 ) §	6.71 ( 1.075 ) §	17.36 ( 1.121 ) §	13.52 ( 1.057 ) §	18.85 ( 1.107 ) §	12.21 ( 1.251 ) §	6.13 ( 1.356 ) ¶	14.05 ( 1.143 ) §
		Granulocytes	0.56 ( 1.181 )	1.03 ( 1.789 )	1.43 ( 1.140 ) §	5.83 ( 1.862 ) §	2.37 ( 1.396 ) §	13.16 ( 1.553 ) §	16.77 ( 1.501 ) §	0.46 ( 2.119 )	7.18 ( 1.082 ) §
		a % Cell type were reported as geometric means with the geometric standard error of the means (SEM).									(08Nov16)
		b N was 10 for normal naïve BALB/c mice, and N was 4 for normal naïve C57BL/6 mice.
		c N was equal to 5 for each mouse strain at each time point post-infection (PI).
		d For significant levels compared to the naïve, control mice: † P<0.05; ¶ P<0.01; § P£0.001.
