# Supplementary material for: Characterization of pathogenesis of and immune response to Burkholderia pseudomallei K96243 using both inhalational and intraperitoneal infection models in BALB/c and C57BL/6 mice
Source: PLoS One. 2017 Feb 24;12(2):e0172627. doi: 10.1371/journal.pone.0172627 (PMC5325312; doi:10.1371/journal.pone.0172627)
Supplement: S3 Table — (XLSX) [file pone.0172627.s008.xlsx]

## Sheet: Serum
	Table S3. Cytokines/chemokines in serum from BALB/c and C57BL/6 mice after IP challenge with B. pseudomallei K96243.
		Amount Cytokine/Chemokine Expressed (pg/ml)a
							Days Post-infection
	Cytokine/ Chemokine	Mouse Strainb	Naïvec, Control	0d	2	4	7	15	22	28	59
	IFN-γ	BALB/c	21.0(1.13)	12.9(1.27)	168.3(1.11)§	18.6(1.49)	16.2(1.03)	35.8(1.33)	21.5(1.42)	20.3(1.42)	14.6(1.05)
		C57BL/6	10.8(1.47)	13.9(1.21)	97.6(1.11)¶	28.6(1.49)	40.3(1.16)†	42.2(1.33)†	62.7(1.09)†	51.0(1.20)†	24.8(1.28)
	TNF-α	BALB/c	23.0(1.01)	7.7(1.67)	5.7(1.14)	3.3(1.65)	12.9(1.78)	7.1(1.33)	17.5(1.12)	11.7(1.27)	55.0(1.30)†
		C57BL/6	24.0(1.03)	16.6(1.22)	11.3(1.40)	5.3(1.87)	8.6(1.99)	4.6(1.17	15.0(1.03)	10.7(1.09)	44.8(1/11)¶
	IL-1α	BALB/c	25.9(1.01)	196.2(1.16)§	22.4(1.65)	49.1(1.52)	27.8(1.25)	39.4(1.95)	47.1(2.07)	58.8(1.64)	25.3(1.12)
		C57BL/6	30.9(1.18)	235.3(1.15)§	85.3(1.33)†	41.2(1.30)	172.9(1.21)§	160.9(1.11)§	194.7(1.47)¶	136.5(1.27)¶	11.0(2.03)
	IL-1β	BALB/c	22.2(1.01)	11.8(1.69)	113.9(1.12)§	14.4(1.31)	21.9(1.01)	30.5(1.41)	32.3(1.25)	24.2(1.24)	80.5(1.43)†
		C57BL/6	21.8(1.01)	19.7(1.44)	40.1(1.36)	19.9(1.45)	12.4(1.42)	18.1(1.17)	47.7(1.23)†	36.8(1.14)†	70.3(1.55)
	IL-2	BALB/c	5.8(1.07)	3.5(1.04)	4.6(1.04)	3.3(1.01)	3.2(1.03)	4.5(1.27)	11.8(1.21)†	2.2(1.15)	16.3(1.02)§
		C57BL/6	4.0(1.04)	4.4(1.07)	5.2(1.03)	3.7(1.07)	4.0(1.06)	6.2(1.37)	14.7(1.07)§	4.8(1.28)	19.0(1.03)§
	IL-5	BALB/c	19.8(1.02)	36.7(1.21)†	10.7(1.34)	10.2(1.55)	19.7(1.02)	22.5(1.10)	12.6(1.41)	10.3(1.33)	13.8(1.19)
		C57BL/6	15.8(1.27)	96.5(1.19)¶	37.2(1.20)†	19.7(1.02)	19.0(1.18)	19.3(1.02)	8.3(1.50)	13.8(1.35)	21.3(1.39)
	IL-6	BALB/c	24.7(1.05)	49.6(1.29)	34.3(1.20)	8.5(1.50)	7.1(2.34)	40.3(1.46)	52.2(1.46)	16.3(1.97)	16.4(1.02)
		C57BL/6	29.1(1.01)	60.6(1.36)	18.2(1.18)	22.2(1.93)	12.1(1.53)	24.5(1.26)	26.0(1.24)	18.7(1.35)	17.9(1.17)
	IL-10	BALB/c	50.8(1.16)	9.5(1.70)	32.6(1.38)	44.0(1.01)	22.5(1.95)	18.5(2.34)	64.3(1.24)	33.8(1.32)	146.1(1.13)§
		C57BL/6	43.5(1.01)	41.3(1.34)	33.1(1.19)	22.6(1.44)	31.9(1.33)	29.8(1.25)	93.9(1.25)	58.1(1.26)	147.9(1.07)§
	FGFb	BALB/c	216.8(1.12)	389.8(1.28)	288(1.05)†	335.2(1.11)†	188.6(1.07)	194.5(1.05)	226(1.19)	216.6(1.06)	176.7(1.30)
		C57BL/6	262.4(1.19)	419.9(1.12)	516.9(1.05)†	464.2(1.14)†	527.4(1.14)†	424.2(1.11)	564.9(1.07)†	414.5(1.12)	318.0(1.31)
	IP10	BALB/c	23.3(1.21)	19.3(1.06)	93.3(1.16)§	23.5(1.22)	18.1(1.09)	48.1(1.47)	55.3(1.36)†	25.7(1.50)	28.2(1.57)
		C57BL/6	26.1(1.30)	70.9(1.45)	78.0(1.43)†	29.8(1.34)	19.2(1.02)	14.6(1.19)	21.1(1.20)	17.9(1.05)	22.8(1.28)
	KC	BALB/c	260.7(1.40)	2668(1.15)§	218.4(1.70)	243.2(1.94)	182.0(2.15)	219.7(1.39)	182.6(1.50)	255.0(1.80)	386.7(1.43)
		C57BL/6	73.0(1.06)	3848(1.08)§	424.4(1.68)†	155.5(1.39)	108.5(1.33)	350.1(1.87)	154.3(1.65)	111.3(2.21)	225.4(1.38)†
	MCP-1	BALB/c	21.2(1.01)	43.4(1.53)	37.2(1.16)†	20.7(1.01)	24.9(1.14)	19.3(1.08)	20.0(1.15)	11.7(1.06)	19.3(1.63)
		C57BL/6	20.4(1.02)	247.5(1.29)§	118.0(1.54)†	21.4(1.03)	19.7(1.21)	21.5(1.05)	28.7(1.20)	21.6(1.32)	25.9(1.48)
	MIG	BALB/c	184.4(1.16)	70.3(1.47)	4009(1.11)§	943.7(1.06)§	167.2(1.14)	120.2(2.13)	251.8(1.36)	192(1.50)	81.2(1.54)
		C57BL/6	9.1(1.14)	493.7(1.33)§	2107(1.13)§	491.8(1.27)§	90.7(1.42)¶	183.4(1.39)§	136.9(1.23)§	98.0(1.33)§	77.3(1.15)§
	MIP-1α	BALB/c	38.4(1.01)	23.8(1.35)	13.5(1.08)	17.8(1.30)	15.7(1.31)	24.5(1.99)	27.5(1.07)	17.2(1.28)	53.5(1.16)
		C57BL/6	18.3(1.55)	39.1(1.09)	14.8(1.29)	38.4(1.31)	73.9(1.57)	48.1(1.53)	41.6(1.10)	58.6(1.26)	44.2(1.18)
	VEGF	BALB/c	12.2(1.31)	5.4(1.99)	4.1(1.45)	7.3(1.52)	4.1(1.71)	9.0(1.52)	15.3(1.26)	7.9(1.57)	13.8(1.41)
		C57BL/6	2.6(2.32)	2.0(1.34)	2.1(1.63)	3.6(1.68)	3.8(1.69)	6.4(1.21)	9.1(1.15)	3.6(1.56)	8.5(1.19)
	a Cytokine/chemokines were reported as geometric means with the geometric standard error of the means.
	b N was equal to 5 for each mouse strain at each time point after infection (PI).
	c For geometric means for the naïve mice, n was equal to 10 for BALB/c mice, and n was equal to 4 for C57BL/6 mice.
	d For significant levels compared to the naïve, control mice: †P<0.05; ¶P<0.01; §P£0.001.
