# Supplementary material for: Characterization of pathogenesis of and immune response to Burkholderia pseudomallei K96243 using both inhalational and intraperitoneal infection models in BALB/c and C57BL/6 mice
Source: PLoS One. 2017 Feb 24;12(2):e0172627. doi: 10.1371/journal.pone.0172627 (PMC5325312; doi:10.1371/journal.pone.0172627)
Supplement: S4 Table — (XLSX) [file pone.0172627.s009.xlsx]

## Sheet: SplExt
	Table S4. Cytokines/chemokines in spleen extracts from BALB/c and C57BL/6 mice after IP challenge with B. pseudomallei K96243.
			Amount Cytokine/Chemokine Expressed (pg/ml)a
					Days Post-infection
	Cytokine/ Chemokine	Mouse Strainb	Naïvec, Control	0d	2	4	7	15	22	28	59
	IFN-γ	BALB/c	20.8(1.08)	23.0(1.14)	171.4(1.16)§	24.0(1.11)	27.9(1.06)†	65.6((1.48)†	45.7(1.39)	24.3(1.50)	26.7(1.26)
		C57BL/6	16.5(1.03)	100.3(1.35)¶	79.8(1.11)§	19.6(1.33)	38.6(1.24)†	30.2(1.07)§	37.1(1.25)†	15.7(1.02)	19.7(1.230
	TNF-α	BALB/c	12.6(1.17)	16.3(1.05)	33.2(1.06)§	17.1(1.05)	16.9(1.08)	36.5(1.12)§	42(1.55)†	3.2(2.58)	43.1(1.01)§
		C57BL/6	23.3(23.3)	30.3(1.19)	24.1(1.10)	11.7(1.07)	21.0(1.14)	28.4(1.06)†	36.9(1.41)	3.6(1.62)	43.2(1.01)§
	IL-1α	BALB/c	75.8(1.10)	356.8(1.09)§	1220(1.14)§	559.2(1.09)§	568.1(1.19)§	1029(1.27)§	418.8(1.27)§	325.8(1.15)§	148.5(1.12)†
		C57BL/6	45.9(1.19)	1237(1.25)§	934.2(1.10)§	281(1.13)§	547.4(1.17)§	632.4(1.25)§	677.8(1.28)§	371.9(1.34)§	159.0(1.17)†
	IL-1β	BALB/c	38.9(1.23)	256.8(1.06)§	407.5(1.07)§	252.1(1.14)§	417(1.33)§	1898(1.80)¶	1030(1.79)¶	502.5(1.69)¶	102.8(1.45)
		C57BL/6	21.1(1.10)	672.7(1.10)§	162(1.10)§	101.3(1.28)¶	330.7(1.28)§	437.2(1.40)§	846.5(1.67)¶	287.4(1.51)¶	87.5(1.41)†
	IL-2	BALB/c	7.3(1.15)	4.6(1.04)	7.3(1.02)	4.8(1.03)	5.3(1.05)	14.8(1.03)¶	12.7(1.24)	4.3(1.26)	29.1(1.09)§
		C57BL/6	3.3(1.08)	6.9(1.08)§	6.6(1.05)§	4.3(1.04)†	7.6(1.08)§	14.0(1.02)§	13.7(1.20)§	5.5(1.28)	33.0(1.07)§
	IL-5	BALB/c	24.7(1.10)	19.6(1.06)	42.3(1.14)†	10.8(1.11)	14.0(1.45)	40.1(1.12)†	24.5(1.30)	14.2(1.38)	14.4(1.43)
		C57BL/6	20.1(1.04)	81.7(1.23)¶	45.3(1.22)†	4.8(1.43)	34.7(1.24)	35.2(1.11)¶	34.0(1.23)	19.2(1.04)	5.7(1.33)
	IL-6	BALB/c	22.4(1.10)	23.1(1.09)	48.1(1.08)§	27.3(1.07)	22.5(1.22)	43.6(1.10)§	33.8(1.20)	11.3(2.22)	16.5(1.02)
		C57BL/6	29.5(1.01)	60.6(1.35)	35.3(1.09)	9.7(1.75)	57.5(1.24)§	32.4(1.08)	41.8(1.22)	8.2(2.16)	15.8(1.04)
	IL-10	BALB/c	26.2(1.07)	31.9(1.37)	35.2(1.07)†	43.4(1.01)§	23.4(1.48)	62.2(1.10)§	121.7(1.16)§	30.1(1.44)	235.0(1.28)§
		C57BL/6	35.6(1.14)	41.1(1.21)	15.5(1.74)	44.0(1.01)	63.9(2.41)	20.7(1.28)	146.0(1.16)§	43.8(0.204)	183.3(1.18)§
	IL-12	BALB/c	19.1(1.23)	63.8(1.03)§	95.1(1.09)§	70.5(1.04)§	93.7(1.10)§	44.3(1.07)¶	65.1(1.23)¶	37.0(1.13)†	61.3(1.15)§
		C57BL/6	28.5(1.19)	111.2(1.26)¶	76.6(1.14)¶	39.4(1.23)	97.2(1.13)¶	89.6(1.12)¶	111.0(1.07)¶	74.9(1.05)¶	77.0(1.07)¶
	FGFb	BALB/c	489.4(1.21)	2908(1.13)§	2175(1.02)§	2484(1.07)§	1491(1.05)§	4466(1.06)§	5571(1.25)§	4298(1.28)§	1523(1.15)§
		C57BL/6	313.8(1.02)	2074(1.05)§	1860(1.11)§	1592(1.07)§	1646(1.10)§	2475(1.23)§	4335(1.33)§	2811(1.16)§	949.2(1.09)§
	IP10	BALB/c	19.5(1.05)	103.8(1.08)§	373.3(1.18)§	86.6(1.12)§	86.2(1.09)§	61.4(1.11)§	69.7(1.11)§	26.4(1.53)	94.9(1.52)†
		C57BL/6	24.8(1.33)	1221(1.25)§	394.4(1.23)§	82.6(1.21)†	220.1(1.21)¶	70.6(1.15)†	107.3(1.04)†	52.9(1.16)	127.2(1.11)¶
	KC	BALB/c	350.8(1.04)	1237(1.21)¶	713.8(1.04)§	535.4(1.07)§	598.9(1.20)†	619.6(1.23)†	666.8(1.23)†	349.5(1.22)	1331(1.14)§
		C57BL/6	206.5(1.07)	3320(1.12)§	622.1(1.08)§	442.4(1.10)§	266.7(1.40)	529.5(1.25)†	533.7(1.08)§	331.9(1.16)†	1216(1.15)§
	MCP-1	BALB/c	18.2(1.12)	41.2(1.15)¶	68.5(1.18)§	16.1(1.16)	17.5(1.39)	34.0(1.11)¶	27.0(1.31)	20.6(1.01)	33.4(1.37)
		C57BL/6	13.3(1.08)	182.1(1.20)§	80.7(1.26)§	21.1(1.02)¶	30.7(1.37)	31.0(1.11)§	30.6(1.29)†	21.2(1.01)¶	18.1(1.36)
	MIG	BALB/c	142.1(1.09)	1122(1.10)§	7612((1.14)§	2203(1.14)§	2713(1.07)§	1996(1.42)¶	1567(1.29)§	1184(1.58)¶	687.7(1.09)§
		C57BL/6	216(1.41)	3653(1.21)§	5032(1.12)¶	1223(1.25)¶	4024(1.33)§	984.8(1.08)†	1935(1.40)¶	1071(1.26)¶	634.9(1.14)†
	MIP-1α	BALB/c	59.3(1.12)	108.9(1.06)§	289.2(1.07)§	164.21.06)§	140.3(1.10)§	129.2(1.08)§	93.2(1.18)	29.2(1.21)	145.1(1.14)§
		C57BL/6	26.4(1.23)	382.4(1.25)§	255.3(1.07)§	80.2(1.09)¶	177.9(1.09)¶	136.5(1.08)¶	128.3(1.12)¶	26.4(1.35)	129.8(1.12)¶
	VEGF	BALB/c	13.5(1.05)	58.8(1.06)§	67.5(1.04)§	33.9(1.10)§	35.3(1.37)†	495.3(2.10)¶	363.5(3.03)†	40.2(2.58)	34.9(1.23)¶
		C57BL/6	4.6(1.07)	34(1.27)§	33.2(1.10)§	20.4(1.59)†	26.3(1.33)¶	118.5(1.61)¶	140.1(1.94)¶	54.2(1.93)†	20.1(1.47)†
	a Cytokine/chemokines were reported as geometric means with the geometric standard error of the means.
	b N was equal to 5 for each mouse strain at each time point after infection (PI).
	c For geometric means for the naïve mice, n was equal to 10 for BALB/c mice, and n was equal to 4 for C57BL/6 mice.
	d For significant levels compared to the naïve, control mice: †P<0.05; ¶P<0.01; §P£0.001.
