# Supplementary material for: Characterization of pathogenesis of and immune response to Burkholderia pseudomallei K96243 using both inhalational and intraperitoneal infection models in BALB/c and C57BL/6 mice
Source: PLoS One. 2017 Feb 24;12(2):e0172627. doi: 10.1371/journal.pone.0172627 (PMC5325312; doi:10.1371/journal.pone.0172627)
Supplement: S5 Table — (XLSX) [file pone.0172627.s010.xlsx]

## Sheet: AE
Table S5. Temperature and Weights of mice exposed to aerosolized B. pseudomallei
AE - C57BL/6	DAY	AVG WT	ST DEV	# OF MICE	AVG TEMP	ST DEV	# OF MICE	AE -BALB/c	DAY	AVG WT	ST DEV	# OF MICE	AVG TEMP	ST DEV	# OF MICE
	0	17.4906	1.13087	50	38.12	0.32388	50		0	17.7168	0.901023	50	38.222	0.437661	50
	1	19.2444	1.24648	50	37.096	0.567112	50		1	18.407	0.671733	50	36.8612	0.454063	49
	2	18.093	1.30077	50	36.836	0.510206	50		2	17.4154	0.898062	50	37.496	0.432817	50
	3	19.1402	1.455	50	36.826	0.550254	50		3	16.5794	1.17782	49	37.5469	0.506253	49
	4	18.827	1.35097	50	37.228	0.417006	50		4	16.0881	1.47981	48	37.5388	0.600283	49
	5	18.957	1.47287	50	36.894	0.551958	50		5	15.7427	1.81729	49	37.0694	0.784008	49
	6	18.624	1.59666	50	36.842	0.507933	50		6	15.6373	2.02229	45	36.7	1.83303	45
	7	18.9708	1.524	50	36.824	0.577313	50		7	15.6112	2.33662	42	36.7214	2.09547	42
	8	18.9133	1.54408	48	36.6688	0.549335	48		8	15.982	2.23026	35	36.8857	0.901026	35
	9	18.9367	1.567	48	37.5125	0.515968	48		9	16.7238	1.8232	29	37.6267	1.38189	30
	10	19.117	1.63679	47	36.5396	0.654523	48		10	16.6441	2.21113	29	37.1357	1.15316	29
	11	20.2613	1.1409	47	36.7106	0.37604	47		11	17.3396	1.3931	26	37.3654	0.43076	26
	12	19.8717	1.18174	47	36.6106	0.412961	47		12	16.8446	1.6551	26	37.1269	0.67974	26
	13	19.5296	1.28072	46	36.734	0.625292	47		13	16.8788	1.67602	25	36.7	2.33524	25
	14	20.1498	1.19708	47	36.617	0.58804	47		14	17.4092	2.29065	24	36.3458	2.2347	24
	15	20.1623	1.50201	47	36.7383	0.726981	47		15	17.3674	1.65131	23	36.5348	0.818318	23
	16	20.4772	1.32431	39	36.8205	0.473608	39		16	17.9947	1.25653	15	36.9467	0.396172	15
	17	20.339	1.25876	39	36.4	0.537048	39		17	17.6507	1.62845	15	36.7867	0.390726	15
	18	20.9808	1.15726	39	36.5077	0.511131	39		18	17.3729	1.94388	14	36.4714	0.272957	14
	19	20.7872	1.16374	39	36.4333	0.48954	39		19	17.7369	2.53815	13	36.4615	0.683787	13
	20	20.3295	1.22246	39	36.3128	0.406642	39		20	17.0638	2.39613	13	35.7615	1.64901	13
	21	20.1977	1.21731	39	36.6692	0.461778	39		21	17.7227	2.32379	11	35.7	3.62243	11
	22	20.6141	1.09069	39	36.4051	0.401935	39		22	18.052	1.99629	10	36.94	0.693141	10
	23	21.5442	1.12094	31	37.0065	0.493245	31		23	19.48	2.64458	2	36.95	0.212132	2
	24	20.5977	0.996884	31	37.5	0.511859	31		24	19.91	2.95571	2	36.85	0.494975	2
	25	20.7077	1.17479	30	36.5484	0.487764	31		25	19.085	3.52846	2	36.6	0.141421	2
	26	20.4739	1.0681	31	36.1968	0.3665	31		26	19.29	3.73352	2	36.45	0.636396	2
	27	20.7881	1.07813	31	36.2226	0.431053	31		27	19.33	4.32749	2	36.2	0.141421	2
	28	20.7448	0.8708	31	36.4452	0.448582	31		28	19.495	4.26385	2	36.65	0.636396	2
	29	20.6835	0.820857	23	36.7087	0.469926	23
	30	21.3191	0.970463	23	36.813	0.567534	23
	31	21.1548	1.04805	23	36.3348	0.539873	23
	32	21.1243	1.05466	23	36.5783	0.676862	23
	33	21.2283	1.06427	23	36.4435	0.379983	23
	34	20.6852	1.07066	23	36.3565	0.522082	23
	35	21.2491	1.1731	23	36.5435	0.501657	23
	36	21.4935	1.3123	23	36.8318	0.440115	22
	37	21.1183	1.14045	23	36.3364	0.452028	22
	38	21.4257	1.24481	23	36.7	0.437526	22
	39	21.8857	1.22311	23	37.7818	0.300216	22
	42	21.8409	1.23367	23	37.0727	0.385674	22
	43	22.51	1.41353	22	36.4095	0.504881	22
	44	22.4996	1.51334	23	36.5091	0.396303	22
	49	22.0536	1.37392	22	37.6045	0.245875	22
	50	22.7765	1.48012	23	37.2	0.410575	22
	51	23.0722	1.73791	23	36.4182	0.49342	22
	53	22.7114	1.82135	22	36.2273	0.48125	22
	56	22.293	1.63294	23	36.1591	0.428351	22
	57	23.3648	1.83293	23	36.5818	0.380021	22
	58	23.0848	1.85945	23	36.25	0.602179	22
	59	23.4713	2.03157	23	36.5727	0.533793	22
	64	24.774	2.85483	15	36.6533	0.504079	15
	67	24.6313	2.65762	15	36.8067	0.436654	15
	71	24.15	2.26668	14	37.1133	0.477892	15
	74	24.8153	2.68179	15	36.2933	0.446361	15
	78	25.0847	2.96726	15	37.18	0.637181	15
	80	24.324	2.80884	15	36.3533	0.465781	15
	86	25.1227	2.37411	15	36.5867	0.523541	15
	87	25.0173	2.47632	15	36.3467	0.713008	15
	91	25.0929	2.68539	14	37.1733	0.466701	15
