# Supplementary material for: Characterization of pathogenesis of and immune response to Burkholderia pseudomallei K96243 using both inhalational and intraperitoneal infection models in BALB/c and C57BL/6 mice
Source: PLoS One. 2017 Feb 24;12(2):e0172627. doi: 10.1371/journal.pone.0172627 (PMC5325312; doi:10.1371/journal.pone.0172627)
Supplement: S7 Table — (XLSX) [file pone.0172627.s012.xlsx]

## Sheet: Sheet1
	Table S7. Cytokines/chemokines in sera from BALB/c and C57BL/6 mice after aerosol challenge with B. pseudomallei K96243.
			Amount Cytokine/Chemokine Expressed (pg/ml)a
				Days Post-infection
	Cytokine/ Chemokine	Mouse Strainb	Naïvec, Control	0d	2	4	7	15	22	28	59	91
	IFN-γ	BALB/c	21.2(1.13)	16.0(1.02)	371(1.50)¶	156.4(1.67)†	155.5(1.70)†	51.5(1.94)	61.0(1.57)	---	---	---
		C57BL/6	10.9(1.47)	68.6(1.06)†	143(1.25)¶	36.2(1.47)	18.2(1.14)	11.6(2.01)	36.8(1.15)†	23.3(1.31)	30.5(1.38)	31.8(1.38)
	TNF-α	BALB/c	23.4(1.03)	14.7(1.01)	29.3(1.54)	22.2(1.29)	45.2(1.49)	56.5(1.73)	19.0(1.15)	---	---	---
		C57BL/6	23.4(1.06)	15.4(1.09)	16.6(1.05)	15.2(1.08)	13.2(1.01)	13.3(1.01)	13.8(1.03)	13.8(1.09)	17.1(1.12)	15.9(1.04)
	IL-1α	BALB/c	25.3(1.03)	26.6(1.02)	18.51.41)	23.7(1.97)	94.7(2.00)	98.5(2.90)	8.1(1.76)	---	---	---
		C57BL/6	30.7(1.18)	22.1(1.77)	17.0(1.39)	37.5(1.51)	11.7(1.46)	6.1(1.60)	23.7(1.23)	21.72.24)	32.1(1.86)	11.1(1.70)
	IL-1β	BALB/c	21.6(1.02)	8.0(1.42)	169.1(1.59)†	122.5(1.82)†	74(2.10)	123.6(1.83)†	80.1(1.50)†	---	---	---
		C57BL/6	21.2(1.05)	13.7(1.13)	60.9(1.37)†	14.1(1.46)	16.8(1.31)	17.5(1.21)	24.3(1.15)	14.2(1.18)	9.1(1.60)	15.1(1.41)
	IL-2	BALB/c	6.5(1.04)	2.3(1.37)	8.3(1.56)	4.9(1.68)	3.6(1.35)	20.1(1.47)†	15.5(1.16)¶	---	---	---
		C57BL/6	4.0(1.04)	6.1(1.18)	6.7(1.12)¶	3.7(1.40)	1.9(1.05)	9.9(1.11)§	11.4(1.11)§	12.5(1.08)§	12.2(1.02)§	13.3(1.11)§
	IL-4	BALB/c	43.1(1.03)	29.0(1.33)	21.0(1.26)	18.8(2.30)	19.3(1.37)	46.4(1.04)	44.7(1.04)	---	---	---
		C57BL/6	33.0(1.43)	134.3(1.14)†	88.9(1.37)	60.6(1.21)	16.0(1.67)	33.5(1.33)	71.2(1.16)	52.1(1.12)	34.5(1.82)	46.0(2.28)
	IL-6	BALB/c	24.6(1.05)	20.2(1.12)	124.0(1.16)§	209.6(2.09)	253.8(2.43)	201.0(3.06)	46.9(1.29)	---	---	---
		C57BL/6	30.0(1.06)	26.1(1.14)	36.2(1.23)	27.1(1.37)	13.3(1.24)	18.6(1.23)	19.2(1.10)	17.9(1.06)	22.7(1.21)	31.1(1.51)
	IL-10	BALB/c	51.1(1.16)	23.4(1.61)	57(1.35)	12.6(2.06)	36.5(1.57)	45.7(1.03)	71.7(1.63)	---	---	---
		C57BL/6	43.6(1.01)	85.4(1.13)¶	106.2(1.17)¶	73.1(1.22)	75.8(1.14)†	60.0(1.19)	42.1(1.25)	42.3(1.29)	68(1.21)	36.3(1.25)
	IL-12	BALB/c	49.1(1.29)	71.3(1.13)	51(1.25)	64.8(1.18)	19.4(1.68)	19.4(1.68)	83.6(1.18)	---	---	---
		C57BL/6	44.6(1.24)	69.6(1.15)	85(1.26)	57.3(1.95)	31.5(1.26)	76.2(1.26)	87.1(1.23)	109.5(1.23)†	53.8(1.14)	43.2(1.40)
	FGFb	BALB/c	216.8(1.12)	249.4(1.26)	225.8(1.43)	114.7(1.73)	75.2(1.57)	124.2(1.40)	200.8(1.29)	---	---	---
		C57BL/6	262.4(1.19)	507.2(1.03)†	452.8(1.06)†	250.21.43)	33.3(1.25)	276.61.23)	403.4(1.03)	374(1.05)	406.1(1.08)	343.7(1.11)
	IP10	BALB/c	23.4(1.21)	42.9(1.70)	209.8(1.47)¶	243.3(1.88)†	165.9(1.75)†	73.1(1.81)	84.0(1.76)	---	---	---
		C57BL/6	25.1(1.32)	6.1(1.37)	94.0(1.34)†	17.8(1.12)	17.7(1.04)	20.3(1.05)	24.6(1.30)	19.2(1.03)	2.7(3.70)	25.6(1.50)
	KC	BALB/c	260.7(1.40)	155.7(2.36)	1501(1.29)¶	1706(1.35)¶	1610(1.72)†	236.3(3.19)	532.8(2.14)	---	---	---
		C57BL/6	73.0(1.06)	96.7(1.18)	188.9(1.55)	282.4(1.58)†	38.6(1.49)	102.7(1.49)	67.9(1.03)	72.6(1.05)	114.0(1.52)	77.5(2.09)
	MCP-1	BALB/c	21.5(1.04)	13.3(1.05)	67.0(1.37)†	61.8(1.96)	107.5(1.70)†	53.5(1.35)†	34.9(1.15)†	---	---	---
		C57BL/6	20.6(1.03)	21.1(1.35)	44.6(1.19)†	29.1(1.18)	18.4(1.13)	21.9(1.12)	23.0(1.18)	28.0(1.22)	29.9(1.24)	26.2(1.14)
	MIG	BALB/c	184.4(1.16)	291.8(1.21)	1854(1.13)§	1866(1.07)§	934.9(1.31)¶	1027(1.76)†	1405(1.54)¶	---	---	---
		C57BL/6	9.1(1.14)	133.6(1.22)¶	2149(1.02)§	440.8(1.38)	88.4(1.51)¶	147.4(1.28)§	342.5(1.19)§	81.8(1.22)¶	114.5(1.35)§	186.8(1.19)§
	MIP-1α	BALB/c	39.6(1.03)	21.9(1.06)	29.6(1.07)	32.1(1.15)	95.1(1.37)†	99.7(1.79)	25.4(1.24)	---	---	---
		C57BL/6	18.3(1.55)	26.6(1.03)	26.5(1.07)	31.6(1.08)	24.6(1.05)	10.5(2.27)	5.7(1.44)	14.3(1.37)	42.5(1.02)	51.8(1.05)
	VEGF	BALB/c	12.3(1.31)	23.7(1.41)	6.8(1.72)	6.6(1.87)	6.7(1.22)	14.7(1.80)	15.6(1.65)	---	---	---
		C57BL/6	2.6(2.32)	4.8(1.15)	5.1(1.24)	3.0(1.49)	5.8(1.05)	3.8(1.41)	2.3(1.45)	6.0(1.05)	6.4(1.03)	6.3(1.02)
	a Cytokine/chemokines were reported as geometric means with the geometric standard error of the means.
	b N was equal to 5 for each mouse strain at each time point post-infection (PI). Dashes (---) represent no data because no mice were left at that time.
	c For geometric means for the naïve mice, n was equal to 10 for BALB/c mice, and n was equal to 4 for C57BL/6 mice.
	d For significant levels compared to the naïve, control mice: †P<0.05; ¶P<0.01; §P£0.001.
