# Supplementary material for: Characterization of pathogenesis of and immune response to Burkholderia pseudomallei K96243 using both inhalational and intraperitoneal infection models in BALB/c and C57BL/6 mice
Source: PLoS One. 2017 Feb 24;12(2):e0172627. doi: 10.1371/journal.pone.0172627 (PMC5325312; doi:10.1371/journal.pone.0172627)
Supplement: S9 Table — (XLSX) [file pone.0172627.s014.xlsx]

## Sheet: Sheet1
	Table S9. Antibody titer in BALB/c and C57BL/6 after IP or aerosol challenge.
				Antibody Titer (IgG)a,b
	Days Post-infection		IP Challenge			Aerosol Challenge
			BALB/c	C57BL/6		BALB/c	C57BL/6
	0		138.2 (1.87)	251.6 (1.70)		50 (1.00)	50 (1.00)
	7		84.1 (1.39)b	2,312 (1.37) §		63 (1.14)b	219 (2.02)
	14		6,767 (2.28)b	16,890 (1.88)		33,228 (1.74)	2,425 (1.43) ¶
	21		11,614 (3.45)	36,875 (1.89)		133,842 (1.22)	2,425 (1.47) §
	60		13,300 (1.65)	55,715 (1.67)		---	16,076 (1.47)
	91		---c	---		---	22,216 (2.60)b
	a Antibody titers were done at least once in triplicate and reported as geometric means (geometric SEM).
	b Number of mice at each time point was n=5, except where designated and n=4.
	c Dashes represent time points where no mice were available.
	d Significant differences in antibody titer between BALB/c and C57BL/6 mice: ¶, P<0.01; §, P<0.001.
